# Supplementary material for: Topographic imaging with automatic z-axis correction of Brassica oleracea var. viridis leaves by IR-MALDESI mass spectrometry imaging
Source: Anal Bioanal Chem. 2025 Mar 15;417(11):2321–32. doi: 10.1007/s00216-025-05820-4 (PMC11996940; doi:10.1007/s00216-025-05820-4)
Supplement: Supplementary file 2 — Supplementary file2 (XLSX 38 KB) [file 216_2025_5820_MOESM2_ESM.xlsx]

## Sheet: Table S1
	Table S1. List of metabolites previously identified in Brassica oleracea retrieved from the KNApSAcK database.
	C_ID	CAS ID	Metabolite	Molecular formula	Exact Mass	Organism	m/z of [M+H]+ ion
	C00000096	6025-53-2	9-Ribosyl-trans-zeatin	C15H21N5O5	351.154	Brassica oleracea	352.162
	C00000097	20859-00-1	2-Methylthio-N6-(delta2-isopentenyl)adenosine	C16H23N5O4S	381.147	Brassica oleracea	382.154
	C00000099	53274-45-6	2-Methylthioribosyl-trans-zeatin	C16H23N5O5S	397.142	Brassica oleracea	398.149
	C00000100	87-51-4	Indole-3-acetic acid	C10H9NO2	175.063	Brassica oleracea	176.071
	C00000101	1912-33-0	Methyl indole-3-acetate	C11H11NO2	189.079	Brassica oleracea	190.086
	C00000105	30536-48-2	Caulilexin C	C11H10N2O	186.079	Brassica oleracea var.botrytis	187.087
	C00000107	771-51-7	Indole-3-acetonitrile	C10H8N2	156.069	Brassica oleracea	157.076
	C00000109	2591-98-2	Indole-3-acetaldehyde	C10H9NO	159.068	Brassica oleracea var.capitata	160.076
	C00000112	487-89-8	Indole-3-carboxaldehyde	C9H7NO	145.053	Brassica oleracea	146.06
	C00000113	771-50-6	Indole-3-carboxylic acid	C9H7NO2	161.048	Brassica oleracea	162.055
	C00000125	4356-52-9	Glucobrassicin	C16H20N2O9S2	448.061	Brassica oleracea var. gongylodes	449.068
	C00000125	4356-52-9	Glucobrassicin	C16H20N2O9S2	448.061	Brassica oleracea	449.068
	C00000125	4356-52-9	Glucobrassicin	C16H20N2O9S2	448.061	Brassica oleracea L. var. botrytis subvar. Cauliflora DC	449.068
	C00000125	4356-52-9	Glucobrassicin	C16H20N2O9S2	448.061	Brassica oleracea var. botrytis	449.068
	C00000125	4356-52-9	Glucobrassicin	C16H20N2O9S2	448.061	Brassica oleracea var. capitata	449.068
	C00000125	4356-52-9	Glucobrassicin	C16H20N2O9S2	448.061	Brassica oleracea var. gemmifera	449.068
	C00000126	5187-84-8	Neoglucobrassicin	C17H22N2O10S2	478.072	Brassica oleracea var. gemmifera	479.079
	C00000126	5187-84-8	Neoglucobrassicin	C17H22N2O10S2	478.072	Brassica oleracea var. gongylodes	479.079
	C00000126	5187-84-8	Neoglucobrassicin	C17H22N2O10S2	478.072	Brassica oleracea	479.079
	C00000126	5187-84-8	Neoglucobrassicin	C17H22N2O10S2	478.072	Brassica oleracea L. var. botrytis subvar. Cauliflora DC	479.079
	C00000126	5187-84-8	Neoglucobrassicin	C17H22N2O10S2	478.072	Brassica oleracea var. botrytis	479.079
	C00000127	83327-20-2	4-Hydroxyglucobrassicin	C16H20N2O10S2	464.056	Brassica oleracea	465.063
	C00000128	83327-21-3	4-Methoxyglucobrassicin	C17H22N2O10S2	478.072	Brassica oleracea var. gongylodes	479.079
	C00000130	87592-99-2	5-Hydroxyglucobrassicin	C16H20N2O10S2	464.056	Brassica oleracea var. botrytis	465.063
	C00000130	87592-99-2	5-Hydroxyglucobrassicin	C16H20N2O10S2	464.056	Brassica oleracea var. gongylodes	465.063
	C00000131	87593-00-8	5-Methoxyglucobrassicin	C17H22N2O10S2	478.072	Brassica oleracea var. gongylodes	479.079
	C00000131	87593-00-8	5-Methoxyglucobrassicin	C17H22N2O10S2	478.072	Brassica oleracea var. botrytis	479.079
	C00000152	7400-08-0	p-Coumaric acid	C9H8O3	164.047	Brassica oleracea var. gongylodes	165.055
	C00000170	140-10-3	Cinnamate	C9H8O2	148.052	Brassica oleracea var. gongylodes	149.06
	C00000206	69-72-7	Salicylic acid	C7H6O3	138.032	Brassica oleracea L. ssp. Botrytis	139.039
	C00000207	65-85-0	Benzoic acid	C7H6O2	122.037	Brassica oleracea var. gongylodes	123.044
	C00000208	59-67-6	Vitamin B3	C6H5NO2	123.032	Brassica oleracea L. ssp. Botrytis	124.039
	C00000209	98-92-0	Nicotinamide	C6H6N2O	122.048	Brassica oleracea	123.055
	C00000615	501-16-6	Caffeic acid	C9H8O4	180.042	Brassica oleracea var. gongylodes	181.05
	C00000674	491-70-3	5,7,3',4'-Tetrahydroxyflavone	C15H10O6	286.048	Brassica oleracea	287.055
	C00000775	59-43-8	Thiamine	C12H17N4OS	265.112	Brassica oleracea	266.12
	C00000856	99-96-7	4-hydroxybenzoic acid	C7H6O3	138.032	Brassica oleracea L. ssp. Botrytis	139.039
	C00000856	99-96-7	4-hydroxybenzoic acid	C7H6O3	138.032	Brassica oleracea var. gongylodes	139.039
	C00000905	13920-14-4	15,15'-cis-Phytoene	C40H64	544.501	Brassica oleracea L.var.Botrytis	545.508
	C00000919	7235-40-7	beta-Carotene	C40H56	536.438	Brassica oleracea var. gongylodes	537.445
	C00000920	472-70-8	beta-Cryptoxanthin	C40H56O	552.433	Brassica oleracea	553.44
	C00000931	144-68-3	Zeaxanthin	C40H56O2	568.428	Brassica oleracea	569.435
	C00000947	154-23-4	(+)-Catechin	C15H14O6	290.079	Brassica oleracea	291.086
	C00000982	480-41-1	Naringenin	C15H12O5	272.068	Brassica oleracea	273.076
	C00001071	529-44-2	Myricetin	C15H10O8	318.038	Brassica oleracea	319.045
	C00001122	492-62-6	alpha-D-Glucose	C6H12O6	180.063	Brassica oleracea	181.071
	C00001134	528-50-7	Cellobiose	C12H22O11	342.116	Brassica oleracea L. ssp. Botrytis	343.123
	C00001145	512-69-6	Raffinose	C18H32O16	504.169	Brassica oleracea L. ssp. Botrytis	505.176
	C00001151	57-50-1	D-Sucrose	C12H22O11	342.116	Brassica oleracea	343.123
	C00001152	99-20-7	Trehalose	C12H22O11	342.116	Brassica oleracea L. ssp. Botrytis	343.123
	C00001163	56-81-5	Glycerol	C3H8O3	92.0473	Brassica oleracea	93.0546
	C00001164	87-89-8	Inositol	C6H12O6	180.063	Brassica oleracea var. italica	181.071
	C00001165	69-65-8	D-Mannitol	C6H14O6	182.079	Brassica oleracea L. ssp. Botrytis	183.086
	C00001171	488-81-3	Ribitol	C5H12O5	152.068	Brassica oleracea L. ssp. Botrytis	153.076
	C00001179	50-81-7	(+)-Ascorbic acid	C6H8O6	176.032	Brassica oleracea	177.039
	C00001183	110-17-8	Fumaric acid	C4H4O4	116.011	Brassica oleracea	117.018
	C00001185	473-81-4	D-Glyceric acid	C3H6O4	106.027	Brassica oleracea	107.034
	C00001198	144-62-7	Oxalic acid	C2H2O4	89.9953	Brassica oleracea	91.0026
	C00001200	127-17-3	Pyruvic acid	C3H4O3	88.016	Brassica oleracea	89.0233
	C00001203	138-59-0	Shikimic acid	C7H10O5	174.053	Brassica oleracea	175.06
	C00001205	110-15-6	Succinic acid	C4H6O4	118.027	Brassica oleracea	119.034
	C00001233	57-10-3	Palmitic acid	C16H32O2	256.24	Brassica oleracea var. italica	257.248
	C00001238	57-11-4	Octadecanoic acid	C18H36O2	284.272	Brassica oleracea var. italica	285.279
	C00001255	506-52-5	Hexacosan-1-ol	C26H54O	382.417	Brassica oleracea	383.425
	C00001260	630-03-5	Nonacosane	C29H60	408.47	Brassica oleracea	409.477
	C00001262	504-56-3	Ginnone	C29H58O	422.449	Brassica oleracea var. gemmifera	423.456
	C00001263	557-61-9	1-Octacosanol	C28H58O	410.449	Brassica oleracea	411.456
	C00001269	593-50-0	1-Triacontanol	C30H62O	438.48	Brassica oleracea	439.487
	C00001332	56-41-7	L-Alanine	C3H7NO2	89.0477	Brassica oleracea	90.055
	C00001333	107-95-9	beta-Alanine	C3H7NO2	89.0477	Brassica oleracea L. ssp. Botrytis	90.055
	C00001337	56-12-2	GABA	C4H9NO2	103.063	Brassica oleracea L. ssp. Botrytis	104.071
	C00001340	74-79-3	L-Arginine	C6H14N4O2	174.112	Brassica oleracea	175.119
	C00001341	70-47-3	L-Asparagine	C4H8N2O3	132.053	Brassica oleracea	133.061
	C00001342	56-84-8	L-Aspartic acid	C4H7NO4	133.038	Brassica oleracea	134.045
	C00001358	56-86-0	L-Glutamic acid	C5H9NO4	147.053	Brassica oleracea	148.06
	C00001359	56-85-9	L-Glutamine	C5H10N2O3	146.069	Brassica oleracea	147.076
	C00001361	56-40-6	Glycine	C2H5NO2	75.032	Brassica oleracea	76.0393
	C00001374	73-32-5	L-isoleucine	C6H13NO2	131.095	Brassica oleracea	132.102
	C00001377	61-90-5	L-Leucine	C6H13NO2	131.095	Brassica oleracea	132.102
	C00001379	63-68-3	L-Methionine	C5H11NO2S	149.051	Brassica oleracea	150.058
	C00001386	63-91-2	L-Phenylalanine	C9H11NO2	165.079	Brassica oleracea	166.086
	C00001388	147-85-3	L-Proline	C5H9NO2	115.063	Brassica oleracea	116.071
	C00001392	2196-58-9	L-Selenocystathionine	C7H14N2O4Se	270.012	Brassica oleracea capitata	271.019
	C00001393	56-45-1	L-Serine	C3H7NO3	105.043	Brassica oleracea	106.05
	C00001394	72-19-5	L-Threonine	C4H9NO3	119.058	Brassica oleracea	120.066
	C00001396	73-22-3	L-Tryptophan	C11H12N2O2	204.09	Brassica oleracea	205.097
	C00001398	72-18-4	L-Valine	C5H11NO2	117.079	Brassica oleracea	118.086
	C00001463	19041-10-2	Glucobrassicanapin	C12H21NO9S2	387.066	Brassica oleracea	388.073
	C00001465	497-77-8	Glucocapparin	C8H15NO9S2	333.019	Brassica oleracea var. botrytis	334.026
	C00001466	15592-36-6	Glucocheirolin	C11H21NO11S3	439.028	Brassica oleracea var. botrytis	440.035
	C00001473	26888-03-9	Glucoiberverin	C11H21NO9S3	407.038	Brassica oleracea var. gongylodes	408.045
	C00001473	26888-03-9	Glucoiberverin	C11H21NO9S3	407.038	Brassica oleracea	408.045
	C00001473	26888-03-9	Glucoiberverin	C11H21NO9S3	407.038	Brassica oleracea var. botrytis	408.045
	C00001473	26888-03-9	Glucoiberverin	C11H21NO9S3	407.038	Brassica oleracea var. capitata	408.045
	C00001473	26888-03-9	Glucoiberverin	C11H21NO9S3	407.038	Brassica oleracea var. gemmifera	408.045
	C00001473	26888-03-9	Glucoiberverin	C11H21NO9S3	407.038	Brassica oleracea var. sabauda	408.045
	C00001479	18432-16-1	Glucoputranjivin	C10H19NO9S2	361.05	Brassica oleracea var. gemmifera	362.057
	C00001486	585-95-5	Progoitrin	C11H19NO10S2	389.045	Brassica oleracea	390.052
	C00001486	585-95-5	Progoitrin	C11H19NO10S2	389.045	Brassica oleracea var. capitata	390.052
	C00001488	3952-98-5	Sinigrin	C10H17NO9S2	359.034	Brassica oleracea var. capitata	360.042
	C00001488	3952-98-5	Sinigrin	C10H17NO9S2	359.034	Brassica oleraceae	360.042
	C00001488	3952-98-5	Sinigrin	C10H17NO9S2	359.034	Brassica oleracea	360.042
	C00001490	73-24-5	Adenine	C5H5N5	135.054	Brassica oleracea	136.062
	C00001518	70-18-8	Glutathione	C10H17N3O6S	307.084	Brassica oleracea	308.091
	C00001528	479-61-8	Chlorophyll a	C55H72MgN4O5	892.535	Brassica oleracea var. italica	893.543
	C00001546	105748-60-5	Methoxybrassinin	C12H14N2OS2	266.055	Brassica oleracea	267.062
	C00001552	83-88-5	Riboflavin	C17H20N4O6	376.138	Brassica oleracea	377.146
	C00002510	491-80-5	Biochanin A	C16H12O5	284.068	Brassica oleracea	285.076
	C00002514	479-13-0	Coumestrol	C15H8O5	268.037	Brassica oleracea	269.044
	C00002525	485-72-3	Formononetin	C16H12O4	268.074	Brassica oleracea	269.081
	C00002526	446-72-0	Genistein	C15H10O5	270.053	Brassica oleracea	271.06
	C00002724	327-97-9	3-O-Caffeoylquinic acid	C16H18O9	354.095	Brassica oleracea var.capitata	355.102
	C00002743	1135-24-6	Ferulic acid	C10H10O4	194.058	Brassica oleracea L. ssp. Botrytis	195.065
	C00002776	530-59-6	Sinapic acid	C11H12O5	224.068	Brassica oleracea	225.076
	C00002868	84-80-0	Phylloquinone	C31H46O2	450.35	Brassica oleracea var. italica	451.357
	C00003646	474-67-9	Brassicasterol	C28H46O	398.355	Brassica oleracea	399.362
	C00003647	474-62-4	Campesterol	C28H48O	400.371	Brassica oleracea	401.378
	C00003648	57-88-5	Cholesterol	C27H46O	386.355	Brassica oleracea	387.362
	C00003672	83-46-5	(-)-beta-Sitosterol	C29H50O	414.386	Brassica oleracea	415.393
	C00003674	83-48-7	beta-Stigmasterol	C29H48O	412.371	Brassica oleracea	413.378
	C00003737	638-95-9	alpha-Amyrin	C30H50O	426.386	Brassica oleracea	427.393
	C00003738	559-70-6	beta-Amyrin	C30H50O	426.386	Brassica oleracea	427.393
	C00003760	640-03-9	Antheraxanthin	C40H56O3	584.423	Brassica oleracea	585.43
	C00003765	7488-99-5	alpha-Carotene	C40H56	536.438	Brassica oleracea	537.445
	C00003776	127-40-2	Lutein	C40H56O2	568.428	Brassica oleracea var. gongylodes	569.435
	C00003787	126-29-4	Violaxanthin	C40H56O4	600.418	Brassica oleracea	601.425
	C00003817	520-36-5	Apigenin	C15H10O5	270.053	Brassica oleracea	271.06
	C00004565	520-18-3	Kaempferol	C15H10O6	286.048	Brassica oleracea	287.055
	C00004631	117-39-5	Quercetin	C15H10O7	302.043	Brassica oleracea var. gongylodes	303.05
	C00004635	480-19-3	Isorhamnetin	C16H12O7	316.058	Brassica oleracea	317.066
	C00005149	16290-07-6	Kaempferol 7-O-beta-D-glucopyranoside	C21H20O11	448.101	Brassica oleracea	449.108
	C00005165	19895-95-5	Kaempferol 3-O-sophoroside	C27H30O16	610.153	Brassica oleracea	611.161
	C00005182	25615-14-9	Kaempferol 3,7-di-O-glucoside	C27H30O16	610.153	Brassica oleracea	611.161
	C00005229	55136-76-0	Kaempferol 3-O-sophoroside 7-O-beta-D-glucopyranoside:Kaempferol 3-sophoroside-7-glucoside	C33H40O21	772.206	Brassica oleracea	773.213
	C00005373	482-35-9	Hirsutrin	C21H20O12	464.095	Brassica oleracea var. costata	465.103
	C00005373	482-35-9	Hirsutrin	C21H20O12	464.095	Brassica oleracea var. botrytis italica	465.103
	C00005409	18609-17-1	Quercetin 3-O-sophoroside	C27H30O17	626.148	Brassica oleracea var. acephala	627.156
	C00005409	18609-17-1	Quercetin 3-O-sophoroside	C27H30O17	626.148	Brassica oleracea var. botrytis italica	627.156
	C00005409	18609-17-1	Quercetin 3-O-sophoroside	C27H30O17	626.148	Brassica oleracea var. capitata f. alba	627.156
	C00005464	42903-93-5	Quercetin 3-sophoroside-7-glucoside	C33H40O22	788.201	Brassica oleracea	789.208
	C00005646	101021-28-7	Patuletin 3-gentiobioside	C28H32O18	656.159	Brassica oleracea	657.166
	C00005912	151649-64-8	Kaempferol 3-(2'''-(E)-p-coumarylsophoroside)-7-glucoside	C42H46O23	918.243	Brassica oleracea	919.25
	C00005913	151649-65-9	Kaempferol 3-(2'''-(E)-caffeylsophoroside)-7-glucoside	C42H46O24	934.238	Brassica oleracea	935.245
	C00005914	151649-63-7	Kaempferol 3-[2'''-(E)-ferulylsophoroside]-7-glucoside	C43H48O24	948.254	Brassica oleracea	949.261
	C00005916	82540-86-1,112294-86-7	Kaempferol 3-(2'''-sinapylsophoroside)-7-glucoside	C44H50O25	978.264	Brassica oleracea	979.271
	C00005996	151649-67-1	Quercetin 3-(2'''-(E)-caffeylsophoroside]-7-glucoside	C42H46O25	950.233	Brassica oleracea	951.24
	C00005997	151649-66-0	Quercetin 3-[2'''-(E)-feruloylsophoroside]-7-glucoside	C43H48O25	964.248	Brassica oleracea	965.256
	C00006614	13306-05-3	Cyanidin	C15H11O6	287.056	Brassica oleracea	288.063
	C00006647	75093-88-8	Rubrobrassicin	C33H41O20	757.219	Brassica oleracea	758.226
	C00006674	47888-56-2	Cyanidin 3-sophoroside-5-glucoside	C33H41O21	773.214	Brassica oleracea	774.221
	C00006841	63003-09-8,117829-27-3	Cyanidin 3-(6''-malonylsophoroside)-5-glucoside	C36H43O24	859.214	Brassica oleracea	860.222
	C00006842	119722-80-4,107500-81-2	Cyanidin 3-(6''-p-coumarylsophoroside)-5-glucoside	C42H47O23	919.251	Brassica oleracea	920.258
	C00006844	107500-82-3,29013-15-8	Cyanidin 3-(6''-ferulylsophoroside)-5-glucoside	C43H49O24	949.261	Brassica oleracea	950.269
	C00006845	119818-02-9,107480-91-1,63003-10-1	Cyanidin 3-(6''-sinapylsophoroside)-5-glucoside	C44H51O25	979.272	Brassica oleracea	980.279
	C00006846		Cyanidin 3-[6''-(4-glucosyl-p-coumaryl)sophoroside]-5-glucoside	C48H57O28	1081.3	Brassica oleracea	1082.31
	C00006848	107500-83-4	Cyanidin 3-[6''-(4-glucosylferulyl)-sophoroside]-5-glucoside	C49H59O29	1111.31	Brassica oleracea	1112.32
	C00006854	110202-93-2	Cyanidin 3-(6'',6'''-disinapylsophoroside)-5-glucoside	C55H61O29	1185.33	Brassica oleracea	1186.34
	C00007279	141-43-5	2-Aminoethanol	C2H7NO	61.0528	Brassica oleracea L. ssp. Botrytis	62.06
	C00007290	58-86-6	D-Xylose	C5H10O5	150.053	Brassica oleracea L. ssp. Botrytis	151.06
	C00007324	7724-76-7	Isopentenyladenosine	C15H21N5O4	335.159	Brassica oleracea	336.167
	C00007329	4837-74-5	Arvelexin	C11H10N2O	186.079	Brassica oleracea	187.087
	C00007343	27303-31-7	Glucoiberin	C11H21NO10S3	423.033	Brassica oleracea	424.04
	C00007344	21973-56-8	Glucoerucin	C12H23NO9S3	421.053	Brassica oleracea var. napobrassica	422.061
	C00007344	21973-56-8	Glucoerucin	C12H23NO9S3	421.053	Brassica oleracea var. capitata	422.061
	C00007344	21973-56-8	Glucoerucin	C12H23NO9S3	421.053	Brassica oleracea	422.061
	C00007345	499-37-6	5-Methylsulfinylpentyl glucosinolate	C13H25NO10S3	451.064	Brassica oleracea var. gongylodes	452.071
	C00007346	499-26-3	Benzylglucosinolate	C14H19NO9S2	409.05	Brassica oleracea var. gongylodes	410.057
	C00007350	499-30-9	2-Phenylethylglucosinolate	C15H21NO9S2	423.066	Brassica oleracea	424.073
	C00007364	148-03-8	beta-Tocopherol	C28H48O2	416.365	Brassica oleracea	417.373
	C00007365	7616-22-0	gamma-Tocopherol	C28H48O2	416.365	Brassica oleracea var. italica	417.373
	C00007366	59-02-9	alpha-Tocopherol	C29H50O2	430.381	Brassica oleracea var. italica	431.388
	C00007376	519-62-0	Chlorophyll b	C55H70MgN4O6	906.515	Brassica oleracea var. italica	907.522
	C00007403	98-79-3	5-Oxoproline	C5H7NO3	129.043	Brassica oleracea L. ssp. Botrytis	130.05
	C00007444	58-61-7	Adenosine	C10H13N5O4	267.097	Brassica oleracea	268.104
	C00007461	79-14-1	Glycolic acid	C2H4O3	76.016	Brassica oleracea L. ssp. Botrytis	77.0233
	C00007545	21414-41-5	Glucoraphanin	C12H23NO10S3	437.048	Brassica oleracea var. gemmifera	438.056
	C00007545	21414-41-5	Glucoraphanin	C12H23NO10S3	437.048	Brassica oleracea var. capitata	438.056
	C00007545	21414-41-5	Glucoraphanin	C12H23NO10S3	437.048	Brassica oleracea var. botrytis	438.056
	C00007545	21414-41-5	Glucoraphanin	C12H23NO10S3	437.048	Brassica oleracea	438.056
	C00007568	548-93-6	3-Hydroxyanthranilic acid	C7H7NO3	153.043	Brassica oleracea	154.05
	C00007586	19041-09-9	Gluconapin	C11H19NO9S2	373.05	Brassica oleracea	374.057
	C00007619	77-92-9	Citric acid	C6H8O7	192.027	Brassica oleracea	193.034
	C00007796	35535-42-3	n-Butyl glucosinolate	C11H21NO9S2	375.066	Brassica oleracea	376.073
	C00007830	38226-91-4	2-Methylpropyl glucosinolate	C11H21NO9S2	375.066	Brassica oleracea	376.073
	C00007864	19237-18-4	Epiprogoitrin	C11H19NO10S2	389.045	Brassica oleracea	390.052
	C00009380	486-66-8	Daidzein	C15H10O4	254.058	Brassica oleracea	255.065
	C00013766	220342-42-7	Kaempferol 3-sophoroside-7-cellobioside	C39H50O26	934.259	Brassica oleracea	935.266
	C00013805	220342-45-0	Kaempferol 3-(2'''-(E)-caffeoylglucosyl)-(1->2)-glucoside-7-cellobioside	C48H56O29	1096.29	Brassica oleracea	1097.3
	C00019674	58-96-8	Uridine	C9H12N2O6	244.07	Brassica oleracea	245.077
	C00019681	59-23-4	D-Galactose	C6H12O6	180.063	Brassica oleracea L. ssp. Botrytis	181.071
	C00023248	13312-52-2	(9Z)-beta,beta-Carotene	C40H56	536.438	Brassica oleracea	537.445
	C00023249	6811-73-0	(13Z)-beta,beta-Carotene	C40H56	536.438	Brassica oleracea	537.445
	C00026586	108937-87-7	Isalexin	C9H7NO3	177.043	Brassica oleracea var.botrytis	178.05
	C00026995	113866-40-3	S-(-)-Spirobrassinin	C11H10N2OS2	250.023	Brassica oleracea var.botrytis	251.031
	C00027106	105748-59-2	Brassinin	C11H12N2S2	236.044	Brassica oleracea	237.051
	C00027107	113866-44-7	Brassicanal A	C10H9NOS	191.04	Brassica oleracea	192.048
	C00027108	119752-76-0	Brassilexin	C9H6N2S	174.025	Brassica oleracea	175.032
	C00029470	54-28-4	2R,4'R,8'R-gamma-Tocopherol	C28H48O2	416.365	Brassica oleracea	417.373
	C00029511	1899-30-5	3-O-Coumaroylquinic acid	C16H18O8	338.1	Brassica oleracea	339.107
	C00030508	38954-02-8	Icariside D2	C14H20O7	300.121	Brassica oleracea	301.128
	C00030805	661-19-8	1-Docosanol	C22H46O	326.355	Brassica oleracea	327.362
	C00031437	68-26-8	Retinol	C20H30O	286.23	Brassica oleracea var. italica	287.237
	C00032794	189109-45-3	Byzantionoside B	C19H32O7	372.215	Brassica oleracea	373.222
	C00033745	105748-58-1	Cyclobrassinin	C11H10N2S2	234.029	Brassica oleracea	235.036
	C00033848	57-48-7	D-Fructose	C6H12O6	180.063	Brassica oleracea	181.071
	C00034185	36413-60-2	Quinic acid	C7H12O6	192.063	Brassica oleracea var. italica	193.071
	C00034232	26046-90-2	Se-Methylselenocysteine	C4H9NO2Se	182.98	Brassica oleracea botrytis	183.987
	C00034232	26046-90-2	Se-Methylselenocysteine	C4H9NO2Se	182.98	Brassica oleracea capitata	183.987
	C00034311	506-51-4	Tetracosanol	C24H50O	354.386	Brassica oleracea	355.393
	C00034314	12-4-3909	Threonic acid	C4H8O5	136.037	Brassica oleracea	137.044
	C00034922	113900-63-3	1-Methoxybrassitin	C12H14N2O2S	250.078	Brassica oleracea var.botrytis	251.085
	C00034933	137761-23-0	Brassicanal C	C10H9NO3S	223.03	Brassica oleracea var.botrytis	224.038
	C00035094	629-96-9	1-Eicosanol	C20H42O	298.324	Brassica oleracea	299.331
	C00035141	2764-81-0	Nonacosan-15-ol	C29H60O	424.464	Brassica oleracea var.gemmintera	425.472
	C00036440	156499-63-7	1-Methoxyspirobrassinin	C12H12N2O2S2	280.034	Brassica oleracea	281.041
	C00036583	129602-03-5	4-Methoxybrassinin	C12H14N2OS2	266.055	Brassica oleracea	267.062
	C00036837	126654-63-5	2,3-Dihydro-3-hydroxy-3-methylthiazolo[3,2-a]indole-9-carboxaldehyde	C12H11NO2S	233.051	Brassica oleracea	234.058
	C00036838	113866-42-5	Brassitin	C11H12N2OS	220.067	Brassica oleracea	221.074
	C00037061	133761-64-5	Dioxibrassinin	C11H12N2O2S2	268.034	Brassica oleracea	269.041
	C00041598	700-06-1	Indole-3-methanol	C9H9NO	147.068	Brassica oleracea	148.076
	C00050239	4478-93-7	4-Methylsulfinylbutyl isothiocyanate	C6H11NOS2	177.028	Brassica oleracea	178.035
	C00050426	499-12-7	Aconitic acid	C6H6O6	174.016	Brassica oleracea	175.024
	C00050441	3458-28-4	D-Mannose	C6H12O6	180.063	Brassica oleracea L. ssp. Botrytis	181.071
	C00050454	111-62-6	Ethyl oleate	C20H38O2	310.287	Brassica oleracea	311.294
	C00050478	50-21-5	Lactic acid	C3H6O3	90.0317	Brassica oleracea	91.039
	C00050711	84104-27-8	3-Methylsulfinyl propyl isothiocyanate	C5H9NOS2	163.013	Brassica oleracea var.capitata	164.02
	C00051443	6915-15-7	Malic acid	C4H6O5	134.022	Brassica oleracea	135.029
	C00051572	124-10-7	Methyl myristate	C15H30O2	242.225	Brassica oleracea	243.232
	C00052718	6912-67-0	4-Hydroxyproline	C5H9NO3	131.058	Brassica oleracea var. italica	132.066
	C00053304	2004-39-9	1-Heptacosanol	C27H56O	396.433	Brassica oleracea	397.44
	C00053306	1731-92-6	Heptadecanoic acid, methyl ester	C18H36O2	284.272	Brassica oleracea	285.279
	C00053865	1-5-3133	1-Tricosanol	C23H48O	340.371	Brassica oleracea	341.378
	C00054010	4253-89-8	Bis(1-methylethyl) disulfide	C6H14S2	150.054	Brassica oleracea var. capitata	151.061
	C00054338	41679-87-2	Ascorbalamic acid	C9H13NO8	263.064	Brassica oleracea	264.071
	C00054520	156953-82-1	Cyclobrassinone	C11H8N2O2S	232.031	Brassica oleracea var. gongylodes	233.038
	C00054549	110219-77-7	Cyanidin 3-(6-coumaryl-2'-sinapoylsophoroside) 5-glucoside	C53H57O27+	1125.31	Brassica oleracea	1126.32
	C00054550	110202-92-1	Cyanidin 3-(6-feruloyl-2'-sinapoylsophoroside) 5-glucoside	C54H59O28+	1155.32	Brassica oleracea	1156.33
	C00054551	185044-09-1	Cyanidin 3-(6,6'-disinapoylsophoroside) 5-glucoside	C55H61O29	1185.33	Brassica oleracea	1186.34
	C00054612	238757-90-9	1,2-Dihydrothiazolo[2',3':2,3]pyrimido[4,5-b]indole-1-carboxylic acid	C13H9N3O2S	271.042	Brassica oleracea cv. botrytis	272.049
	C00054613	238757-91-0	CIF 2	C15H12N4O3S	328.063	Brassica oleracea cv. botrytis	329.07
	C00055106	940005-53-8	Brussalexin A	C13H14N2OS	246.083	Brassica oleracea var. gemmifera	247.09
	C00057268	22725-64-0	Octacosanal	C28H56O	408.433	Brassica oleracea	409.44
	C00057321	2764-73-0	15-Nonacosanone	C29H58O	422.449	Brassica oleracea	423.456
	C00057426	534-69-0	2-Propenyl glucosinolate	C10H17NO9S2	359.034	Brassica oleraceae	360.042
	C00057549	78185-48-5	Raphanusol B	C17H22O10	386.121	Brassica oleracea	387.129
	C00057919	155380-01-1	1,2,2'-Trisinapoylgentiobiose	C45H52O23	960.29	Brassica oleracea var. italica	961.297
	C00058033	22725-63-9	Triacontanal	C30H60O	436.464	Brassica oleracea	437.472
	C00058181	70185-65-8	Sinapoylspermine	C21H36N4O4	408.274	Brassica oleracea var. botrytis	409.281
	C00058830	5-4-1968	3,3'-Diindolylmethane	C17H14N2	246.116	Brassica oleracea	247.123
	C00059086	1070970-62-5	Heneicosanol	C21H44O	312.339	Brassica oleracea	313.346
	C00059095	107480-91-1	2-(3,4-Dihydroxyphenyl)-3-[[2-O-beta-D-glucopyranosyl-6-O-[(2E)-3-(4-hydroxy-3,5-dimethoxyphenyl)-1-oxo-2-propenyl]-beta-D-glucopyranosyl]oxy]-5-(beta-D-glucopyranosyloxy)-7-hydroxy-1-benzopyrylium	C44H51O25.Cl	1014.24	Brassica oleracea	1015.25
	C00059096	107480-92-2	(E)-2-(3,4-Dihydroxyphenyl)-3-[[2-O-beta-D-glucopyranosyl-6-O-[3-[4-(beta-D-glucopyranosyloxy)phenyl]-1-oxo-2-propenyl]-beta-D-glucopyranosyl]oxy]-5-(beta-D-glucopyranosyloxy)-7-hydroxy-1-benzopyrylium	C48H57O28.Cl	1116.27	Brassica oleracea	1117.28
	C00059097	107500-82-3	2-(3,4-Dihydroxyphenyl)-3-[[2-O-beta-D-glucopyranosyl-6-O-[(2E)-3-(4-hydroxy-3-methoxyphenyl)-1-oxo-2-propen-1-yl]-beta-D-glucopyranosyl]oxy]-5-(beta-D-glucopyranosyloxy)-7-hydroxy-1-nenzopyrylium	C43H49O24.Cl	984.23	Brassica oleracea	985.238
	C00059702	134792-51-1	Methyl 1-methoxyindole-3-acetate	C12H13NO3	219.09	Brassica oleracea	220.097
	C00059781	137761-25-2	(-)-3-Cyanomethyl-3-hydroxyoxindole	C10H8N2O2	188.059	Brassica oleracea	189.066
	C00060828	220342-43-8	7-[(4-O-beta-D-Glucopyranosyl-beta-D-glucopyranosyl)oxy]-5-hydroxy-3-[[2-O-[2-O-[(2E)-3-(4-hydroxy-3,5-dimethoxyphenyl)-1-oxo-2-propenyl]-beta-D-glucopyranosyl]-beta-D-glucopyranosyl]oxy]-2-(4-hydroxyphenyl)-4H-1-benzopyran-4-one	C50H60O30	1140.32	Brassica oleracea	1141.32
	C00060829	220342-44-9	7-[(4-O-beta-D-Glucopyranosyl-beta-D-glucopyranosyl)oxy]-5-hydroxy-3-[[2-O-[2-O-[(2E)-3-(4-hydroxy-3-methoxyphenyl)-1-oxo-2-propenyl]-beta-D-glucopyranosyl]-beta-D-glucopyranosyl]oxy]-2-(4-hydroxyphenyl)-4H-1-benzopyran-4-one	C49H58O29	1110.31	Brassica oleracea	1111.31
	C00060887	2245696-15-3	(9R)-4-Oxo-beta-inol beta-D-glucopyranoside	C19H30O7	370.199	Brassica oleracea	371.206
	C00060888	2245696-16-4	(9S)-4-Oxo-beta-inol beta-D-glucopyranoside	C19H30O7	370.199	Brassica oleracea	371.206
	C00061349	302-04-5	Thiocyanate	CNS	57.9751	Brassica oleracea	58.9824
	C00062142	542-78-9	Malonaldehyde	C3H4O2	72.0211	Brassica oleracea	73.0284
	C00062206	558451-77-7	Phlomisionoside	C19H32O8	388.21	Brassica oleracea	389.217
	C00062658	67282-55-7	1-Methoxyindole-3-carboxaldehyde	C10H9NO2	175.063	Brassica oleracea	176.071
	C00063113	84123-22-8	trans-Sinapoylcholine	C16H24NO5	310.165	Brassica oleracea	311.173
	C00063335	905914-67-2	Caulilexin A	C10H9NOS2	223.013	Brassica oleracea	224.02
	C00063336	905914-68-3	Caulilexin B	C11H12N2O2	204.09	Brassica oleracea	205.097
	C00063357	91095-79-3	1,2-Di-O-sinapoyl-beta-D-glucose	C28H32O14	592.179	Brassica oleracea	593.186
